# Supplementary material for: Effect of Soybean Protein Isolate-7s on Delphinidin-3-O-Glucoside from Purple Corn Stability and Their Interactional Characterization
Source: Foods. 2022 Mar 22;11(7):895. doi: 10.3390/foods11070895 (PMC9254744; doi:10.3390/foods11070895)
Supplement: Supplementary file 1 [file foods-11-00895-s001.zip]

Archive with 1 entries (1 files):
- foods-1630763-supplementary.pdf
